# Supplementary material for: Cognitive Efficiency and Fitness-to-Drive along the Lifespan: The Mediation Effect of Visuospatial Transformations
Source: Brain Sci. 2021 Aug 1;11(8):1028. doi: 10.3390/brainsci11081028 (PMC8392112; doi:10.3390/brainsci11081028)
Supplement: Supplementary file 1 [file brainsci-11-01028-s001.zip]

Archive with 1 entries (1 files):
- brainsci-1213502-supplementary.pdf
